# Supplementary material for: In Vitro Infection with Dengue Virus Induces Changes in the Structure and Function of the Mouse Brain Endothelium
Source: PLoS One. 2016 Jun 23;11(6):e0157786. doi: 10.1371/journal.pone.0157786 (PMC4919088; doi:10.1371/journal.pone.0157786)
Supplement: S5 Fig — (XLSX) [file pone.0157786.s005.xlsx]

## Sheet: Monolayer model
			CULTURE 1	CULTURE 2	CULTURE 3
	Treatment	Condition	Transmigrated Cells	Transmigrated Cells	Transmigrated Cells
	1	mock	35	25	32
	1	mock	27	38	30
	1	DENV-4	40	33	34
	1	DENV-4	20	28	27
	1	DENV-4	24	25	23
	1	D4MB-6	47	40	39			Average number of transmigrated cells/condition of the 3 cultures
	1	D4MB-6	62	46	51			Treatment	Condition	Average
	1	D4MB-6	36	52	55			1	Mock	31.1667
	1	D4MB-6	36	45	44				DENV-4	28.2222
	1	D4MB-6	37	30	47				D4MB-6	42.2222
	1	D4MB-6	32	40	21			2	Mock	13
	2	mock	6	12	11				DENV-4	28.2222
	2	mock	21	15	13				D4MB-6	42.0556
	2	DENV-4	22	33	35			3	Mock	25
	2	DENV-4	43	21	20				DENV-4	25.2222
	2	DENV-4	19	29	32				D4MB-6	27.2778
	2	D4MB-6	28	33	28
	2	D4MB-6	12	38	41
	2	D4MB-6	74	30	40			SD for the transmigrated cells/condition of the 3 cultures
	2	D4MB-6	54	45	41			Treatment	Condition	Average
	2	D4MB-6	34	50	58			1	Mock	4.87511
	2	D4MB-6	48	52	51				DENV-4	6.32016
	3	mock	36	30	20				D4MB-6	9.78327
	3	mock	13	26	25			2	Mock	4.93964
	3	DENV-4	25	28	33				DENV-4	8.25799
	3	DENV-4	26	21	19				D4MB-6	13.9683
	3	DENV-4	25	26	24			3	Mock	7.94984
	3	D4MB-6	21	28	31				DENV-4	3.99305
	3	D4MB-6	32	30	20				D4MB-6	10.323
	3	D4MB-6	15	12	15
	3	D4MB-6	14	18	26
	3	D4MB-6	46	38	33
	3	D4MB-6	36	44	32

## Sheet: Coculture Model
		CULTURE 1	CULTURE 2	CULTURE 3
Treatment	Condition	Transmigrated Cells	Transmigrated Cells	Transmigrated Cells
1	mock	64	94	115
1	mock	105	90	52
1	mock	61	54	60
1	DENV-4	77	92	79
1	DENV-4	89	78	84
1	DENV-4	85	81	88		Average number of transmigrated cells/condition of the 3 cultures
1	D4MB-6	78	89	92		Treatment	Condition	Average
1	D4MB-6	66	56	80		1	Mock	77.2222
1	D4MB-6	83	68	105			DENV-4	83.6667
1	D4MB-6	45	118	88			D4MB-6	74.6667
1	D4MB-6	45	38	73		2	Mock	50
1	D4MB-6	132	37	51			DENV-4	49.6667
2	mock	37	35	43			D4MB-6	45.2778
2	mock	27	23	78		3	Mock	77
2	mock	89	92	26			DENV-4	84.4444
2	DENV-4	33	48	52			D4MB-6	75.1667
2	DENV-4	37	29	49
2	DENV-4	80	67	52
2	D4MB-6	39	54	73		SD for the transmigrated cells/condition of the 3 cultures
2	D4MB-6	42	38	31		Treatment	Condition	Average
2	D4MB-6	36	49	48		1	Mock	23.8578
2	D4MB-6	20	26	27			DENV-4	5.2915
2	D4MB-6	36	43	38			D4MB-6	27.0425
2	D4MB-6	88	68	59		2	Mock	28.1647
3	mock	64	62	73			DENV-4	16.2019
3	mock	105	78	88			D4MB-6	17.6195
3	mock	61	57	105		3	Mock	18.5607
3	DENV-4	77	65	115			DENV-4	15.517
3	DENV-4	92	82	98			D4MB-6	22.5056
3	DENV-4	85	78	68
3	D4MB-6	78	84	53
3	D4MB-6	66	79	88
3	D4MB-6	83	76	82
3	D4MB-6	45	58	92
3	D4MB-6	45	105	44
3	D4MB-6	132	80	63
